# Supplementary material for: Behavioral and neurogenomic transcriptome changes in wild-derived zebrafish with fluoxetine treatment
Source: BMC Genomics. 2013 May 24;14:348. doi: 10.1186/1471-2164-14-348 (PMC3667115; doi:10.1186/1471-2164-14-348)
Supplement: Additional file 4: Table S2 — Significant differentially expressed genes with fluoxetine treatment after correcting for false discovery rate. [file 1471-2164-14-348-S4.xlsx]

## Sheet: Sheet1
Ensembl Gene ID	Ensembl Gene Symbol	Control FPKM	Control Lower bounds of 95% Confidence Interval	Control Upper bounds of 95% Confidence Interval	Fluoxetine-treated FPKM	Fluoxetine-treated Lower bounds of 95% Confidence Interval	Fluoxetine-treated Upper bounds of 95% Confidence Interval	log2(fold change)	Test Statistic	FDR-corrected p-value
ENSDARG00000000212	-	11.4367	9.98301	12.8904	6.14157	5.18459	7.09856	-0.896991	6.18382	2.38375e-07
ENSDARG00000001676	gpm6bb	246.621	217.522	275.72	186.592	165.264	207.92	-0.402414	3.39587	0.039481
ENSDARG00000001781	tspan11	13.6895	11.9993	15.3797	9.81188	8.55148	11.0723	-0.480467	3.73833	0.0142682
ENSDARG00000001870	atp1a1a.4	11.0992	8.47156	13.7268	24.1814	20.0675	28.2952	1.12345	-5.34232	2.06088e-05
ENSDARG00000001953	pfkfb3	72.6564	58.3204	86.9925	153.388	119.64	187.135	1.07802	-5.05687	7.97626e-05
ENSDARG00000001975	hsd11b2	8.82043	7.82377	9.81709	6.32816	5.53409	7.12223	-0.479063	3.93299	0.0076491
ENSDARG00000002021	pygb	9.80734	8.77351	10.8412	7.29795	6.45482	8.14108	-0.42637	3.77938	0.0125158
ENSDARG00000002197	pygl	2.48089	2.09749	2.86429	0.858747	0.640308	1.07719	-1.53055	7.12884	5.9447e-10
ENSDARG00000002412	elovl1a	6.10263	4.72019	7.48508	3.28035	2.37845	4.18224	-0.895584	3.48512	0.0308677
ENSDARG00000002576	cabp5a	5.23546	3.12195	7.34898	2.30846	1.68731	2.92961	-1.18138	3.37576	0.0411127
ENSDARG00000002720	utp15	2.4079	1.95604	2.85977	3.73825	3.12781	4.34868	0.634586	-3.53645	0.0268234
ENSDARG00000002768	pvalb2	2.76283	1.74367	3.78199	0.638833	0.15328	1.12439	-2.11264	3.46659	0.0325028
ENSDARG00000003132	apip	22.5721	19.6072	25.537	15.9249	13.5836	18.2662	-0.503256	3.53871	0.026724
ENSDARG00000003216	anxa2a	16.6913	14.877	18.5057	24.4104	22.019	26.8017	0.548395	-5.19531	4.11352e-05
ENSDARG00000003311	-	11.6508	10.2844	13.0171	18.8702	16.9524	20.788	0.695686	-6.21475	2.03108e-07
ENSDARG00000003533	col8a1b	1.89143	1.55378	2.22909	3.3459	2.84569	3.8461	0.822912	-4.89933	0.000159045
ENSDARG00000004187	DNAJB5 (2 of 2)	57.9204	52.9607	62.8802	40.9153	36.0403	45.7902	-0.501433	4.73762	0.000334316
ENSDARG00000004539	ptgs2a	2.41353	1.9751	2.85195	1.21038	0.903092	1.51767	-0.99568	4.42159	0.00120133
ENSDARG00000004952	rsad2	8.94037	7.76604	10.1147	14.5058	12.8668	16.1448	0.698221	-5.58658	5.95295e-06
ENSDARG00000004979	elovl5	15.9215	14.3196	17.5234	9.39001	8.28876	10.4913	-0.761777	6.83429	4.39979e-09
ENSDARG00000005150	tbx20	0.754664	0.541332	0.967995	0.37249	0.281788	0.463192	-1.01863	3.78484	0.0123364
ENSDARG00000005176	zgc:101040	12.9568	11.1799	14.7338	7.8358	6.25701	9.41459	-0.725562	4.12687	0.00377195
ENSDARG00000005254	kdelr2	36.5373	33.4982	39.5763	29.6577	27.1408	32.1745	-0.300963	3.51115	0.0289339
ENSDARG00000005500	DGCR6L	8.58898	7.22505	9.95291	12.3117	10.5567	14.0666	0.519469	-3.37472	0.0411611
ENSDARG00000005544	btbd3	15.8501	12.2976	19.4026	10.1003	8.78622	11.4144	-0.65009	3.47748	0.0316668
ENSDARG00000005716	olfml2ba	4.41013	3.81375	5.00651	2.8415	2.39782	3.28518	-0.634168	4.25609	0.00229968
ENSDARG00000006356	slc18a3a	8.60652	7.58765	9.6254	6.4179	5.58389	7.25191	-0.423328	3.33842	0.0451668
ENSDARG00000006840	gnmt	6.44454	5.39149	7.49758	9.43331	8.06497	10.8017	0.549687	-3.4876	0.0307609
ENSDARG00000007015	olfm2b	39.0599	35.7867	42.3331	30.586	27.9184	33.2537	-0.352815	4.04385	0.0051459
ENSDARG00000007127	acat2	25.8486	23.0097	28.6874	15.1746	12.8853	17.4638	-0.768429	5.7087	3.03598e-06
ENSDARG00000007412	slc2a1b	9.43295	8.22934	10.6366	12.9131	11.4074	14.4189	0.453059	-3.63356	0.0199466
ENSDARG00000007429	ndor1	6.5927	5.70536	7.48005	4.6496	3.94794	5.35125	-0.503765	3.45368	0.0334903
ENSDARG00000007823	atf3	4.37776	3.7991	4.95643	6.30419	5.5647	7.04368	0.526117	-4.12704	0.00377195
ENSDARG00000008100	slc7a10	40.4573	37.1497	43.7648	32.395	29.7196	35.0705	-0.320626	3.82485	0.0107874
ENSDARG00000008141	rbl1	2.38665	1.53239	3.24092	1.19822	0.964182	1.43225	-0.994101	3.37975	0.0407344
ENSDARG00000008982	casq2	8.16353	7.25682	9.07025	5.71344	5.01132	6.41557	-0.514833	4.30866	0.001884
ENSDARG00000009017	SCYL1 (1 of 2)	5.66355	4.99325	6.33386	4.08378	3.54684	4.62072	-0.471803	3.69727	0.0162573
ENSDARG00000009262	FAR2	8.83804	7.77967	9.8964	6.31794	5.52172	7.11416	-0.484272	3.8617	0.00953308
ENSDARG00000009637	zgc:73075	6.10258	4.12926	8.07589	2.6488	1.74517	3.55244	-1.20408	3.55117	0.0258941
ENSDARG00000009890	zgc:171859	44.3843	40.6799	48.0887	56.1969	51.5882	60.8055	0.34044	-4.0334	0.00530724
ENSDARG00000010146	cpa2	0.806094	0.478029	1.13416	0.0664297	0	0.160632	-3.60105	3.38375	0.0404019
ENSDARG00000010181	asap2a	11.2741	10.2577	12.2905	8.89402	8.04116	9.74689	-0.342103	3.60326	0.0219697
ENSDARG00000010250	nqo1	8.94814	7.70984	10.1864	5.98005	5.03781	6.92228	-0.581431	3.84363	0.0101427
ENSDARG00000010658	insig1	27.2245	24.3767	30.0722	18.5378	16.7182	20.3574	-0.554434	5.3582	1.9283e-05
ENSDARG00000011636	si:ch211-93f2.1	15.5688	14.257	16.8805	11.8799	10.8322	12.9276	-0.390134	4.43424	0.00115283
ENSDARG00000011818	batf	0.802624	0.158032	1.44722	5.90536	1.0351	10.7756	2.87923	-3.46737	0.0325028
ENSDARG00000012019	glra1	11.435	9.72229	13.1478	7.50613	6.15491	8.85735	-0.607319	3.59522	0.0223791
ENSDARG00000012066	dcn	37.8864	34.4626	41.3102	29.4736	26.7595	32.1876	-0.362258	3.89238	0.00871531
ENSDARG00000012281	zgc:65851	34.1012	31.2138	36.9887	27.1965	24.7872	29.6057	-0.326405	3.6925	0.0164503
ENSDARG00000013022	si:ch211-59h6.1	2.41409	1.76296	3.06523	1.35094	1.12495	1.57693	-0.837517	3.65813	0.0183122
ENSDARG00000013072	MMP15 (1 of 2)	9.06048	7.924	10.197	6.41738	5.5147	7.32006	-0.497604	3.66023	0.0182793
ENSDARG00000013236	dhcr24	5.76749	4.90641	6.62857	3.15915	2.58535	3.73295	-0.868407	5.12028	5.81168e-05
ENSDARG00000013250	tars	15.9506	14.4518	17.4493	22.0714	20.1319	24.011	0.468572	-5.04919	8.23124e-05
ENSDARG00000013335	anxa6	92.6703	2.88112	182.459	11.056	6.631	15.481	-3.06728	4.05615	0.00497364
ENSDARG00000013711	si:rp71-61h23.4	11.6224	10.3102	12.9345	17.2962	15.1628	19.4295	0.573548	-4.75514	0.000308831
ENSDARG00000013926	slc16a9a	14.8212	13.3404	16.302	11.1587	10.0057	12.3116	-0.409495	3.94974	0.0072573
ENSDARG00000013946	ivns1abpb	43.7427	40.1702	47.3153	35.5284	32.6105	38.4464	-0.300068	3.59145	0.0226321
ENSDARG00000014329	npm1a	17.1197	14.8491	19.3904	23.3393	20.76	25.9186	0.447101	-3.59019	0.0226683
ENSDARG00000014427	mxe	0.873216	0.594454	1.15198	2.05567	1.64637	2.46497	1.2352	-4.55124	0.000734071
ENSDARG00000014697	KCNJ10 (1 of 2)	298.972	274.545	323.399	155.745	142.404	169.087	-0.94082	11.0177	0
ENSDARG00000015164	mknk2b	48.2212	42.8121	53.6303	69.8401	61.874	77.8062	0.534388	-4.63077	0.000539769
ENSDARG00000015349	mfge8a	74.8322	67.8352	81.8292	56.0528	51.0773	61.0282	-0.416873	4.48252	0.000953841
ENSDARG00000015472	gpc4	9.64813	8.50867	10.7876	7.19564	6.25824	8.13304	-0.423126	3.33589	0.0453515
ENSDARG00000015732	CR391963.1	9.6258	8.49566	10.7559	14.1677	12.6817	15.6538	0.55763	-4.91014	0.000154104
ENSDARG00000015880	SLC6A5 (2 of 2)	5.64352	4.91686	6.37019	3.59596	3.06204	4.12989	-0.650218	4.58646	0.000649893
ENSDARG00000016200	trib3	11.9855	10.6838	13.2871	18.4804	16.7061	20.2547	0.624706	-5.97441	7.35346e-07
ENSDARG00000016357	fmo5	8.3948	7.3706	9.419	11.9112	10.6064	13.216	0.50475	-4.26758	0.00220733
ENSDARG00000016527	CU929258.1	0.367434	0.287974	0.446894	0.689032	0.572223	0.805842	0.907087	-4.57628	0.000672921
ENSDARG00000016733	psat1	36.7569	33.4833	40.0305	48.2974	44.1845	52.4103	0.39393	-4.43186	0.00115884
ENSDARG00000017254	kcnk1b	21.7195	18.8491	24.5899	15.5122	13.2201	17.8044	-0.485584	3.39564	0.039481
ENSDARG00000017298	plek	83274.5	0	226612	1.76083	1.39754	2.12412	-15.5293	12.4183	0
ENSDARG00000017321	kdr	3.04852	2.67876	3.41827	2.03122	1.7517	2.31074	-0.58576	4.42682	0.00117937
ENSDARG00000017407	ttll12	1.39697	1.05921	1.73473	2.51988	2.05369	2.98606	0.851052	-3.8753	0.00918914
ENSDARG00000017489	zgc:123068	12.1875	8.18997	16.185	98.2595	82.2714	114.248	3.0112	-11.401	0
ENSDARG00000017549	phyh	37.2715	34.0888	40.4542	29.7554	27.1176	32.3932	-0.324921	3.65946	0.0182793
ENSDARG00000017590	nit2	9.86231	8.49006	11.2346	6.63588	5.58816	7.68359	-0.571639	3.76558	0.0131302
ENSDARG00000017675	cirh1a	3.25525	2.73495	3.77556	4.68792	4.01817	5.35767	0.526177	-3.40255	0.0390231
ENSDARG00000017820	POLR3D	1.64156	1.21546	2.06765	2.90691	2.32968	3.48413	0.824421	-3.49709	0.0300057
ENSDARG00000018002	eci1	18.9273	16.5884	21.2663	13.5463	11.6933	15.3994	-0.482569	3.62897	0.020169
ENSDARG00000018459	msrb2	17.2327	15.4087	19.0568	12.6563	11.1975	14.1151	-0.445298	3.94473	0.0073468
ENSDARG00000018744	prl2	9.76033	8.136	11.3847	4.56367	3.51278	5.61456	-1.09674	5.35134	1.98158e-05
ENSDARG00000019024	TGM1 (5 of 6)	0.800092	0.549021	1.05116	0.0575006	0	0.133868	-3.79852	3.85869	0.00961302
ENSDARG00000019932	slc5a11	0.578131	0.371105	0.785157	0.0372783	0	0.0901418	-3.95499	3.74868	0.0138419
ENSDARG00000019976	idi1	12.4856	11.02	13.9512	9.10777	8.19966	10.0159	-0.455093	4.09636	0.00424379
ENSDARG00000020876	PDK2 (1 of 2)	25.3697	22.6083	28.131	18.5559	16.3434	20.7684	-0.451228	3.87466	0.00918914
ENSDARG00000021046	RHBDD1	4.66772	3.90096	5.43449	9.47399	8.22827	10.7197	1.02125	-6.72844	8.71126e-09
ENSDARG00000021149	cbr1l	21.1928	19.0446	23.341	14.1964	12.5783	15.8146	-0.578045	5.25354	3.03165e-05
ENSDARG00000021233	pgls	10.889	9.61817	12.1598	8.19229	7.15649	9.22809	-0.41053	3.30755	0.0492146
ENSDARG00000021789	myoc	0.437453	0.275491	0.599414	2.22932	1.8414	2.61723	2.3494	-7.96151	1.35352e-12
ENSDARG00000022437	CD81 (2 of 2)	30.3359	27.2535	33.4183	19.4852	17.2392	21.7312	-0.638645	5.76186	2.24669e-06
ENSDARG00000023591	nrbf2	23.9908	2.60473	45.3768	4.84366	4.1275	5.55982	-2.30831	3.54136	0.0267068
ENSDARG00000024920	TMEM136 (1 of 3)	16.6471	15.1878	18.1063	13.0206	11.8271	14.214	-0.354476	3.87456	0.00918914
ENSDARG00000025348	igfbp5b	18.2019	16.6421	19.7617	14.4903	13.2172	15.7633	-0.32901	3.71645	0.0153403
ENSDARG00000025375	idh1	32.0662	28.6909	35.4416	22.3239	20.2627	24.3851	-0.522466	5.17282	4.5552e-05
ENSDARG00000025903	lgals9l1	16.7974	15.1904	18.4044	21.9333	19.9458	23.9207	0.384881	-4.04915	0.00505404
ENSDARG00000025920	TIAM1 (1 of 2)	5.62238	5.01311	6.23164	4.26528	3.75354	4.77703	-0.398539	3.41737	0.0372644
ENSDARG00000026137	sfxn5b	12.5265	11.4178	13.6351	8.59339	7.77744	9.40934	-0.543678	5.80659	1.76659e-06
ENSDARG00000026964	hk2	0.900979	0.624014	1.17794	1.77848	1.46625	2.09071	0.98108	-3.84195	0.0101726
ENSDARG00000027088	ptgds	165.008	151.526	178.49	119.56	109.709	129.41	-0.464803	5.55329	7.12041e-06
ENSDARG00000027464	gnsb	5.58628	4.75858	6.41397	8.20632	7.11885	9.2938	0.554848	-3.8695	0.00930711
ENSDARG00000028336	dhdhl	4.50823	3.6687	5.34777	7.73378	6.50781	8.95975	0.778612	-4.41364	0.00123394
ENSDARG00000028367	sult2st3	48.6073	44.6204	52.5943	39.6884	36.4462	42.9305	-0.292457	3.50223	0.0297385
ENSDARG00000028396	fkbp5	81.5389	74.4948	88.583	65.8075	59.728	71.887	-0.309237	3.38935	0.0401796
ENSDARG00000029232	CABZ01041769.1	0.431252	0.327366	0.535138	0.196592	0.127148	0.266036	-1.13333	3.67463	0.0174637
ENSDARG00000029473	zgc:173994	16.7501	14.9264	18.5739	11.0005	9.64943	12.3516	-0.606602	5.1235	5.76464e-05
ENSDARG00000029848	FBXO15 (1 of 2)	0.16456	0	0.374288	4.74791	0	12.2308	4.85061	-3.31761	0.0480654
ENSDARG00000030749	PHKA1 (1 of 2)	0.431421	0	1.01198	162.212	0	488.23	8.55457	-4.90302	0.00015753
ENSDARG00000031712	grm3	14.0782	12.6981	15.4583	11.0629	9.89459	12.2312	-0.347737	3.34553	0.0442891
ENSDARG00000033140	pppde2a	56.3689	51.7528	60.9851	46.1824	42.3653	49.9996	-0.287557	3.42614	0.0363842
ENSDARG00000033170	sult2st1	11.4239	9.44036	13.4074	6.97234	5.5506	8.39408	-0.712337	3.68723	0.0166785
ENSDARG00000033824	CT573318.1	0.399677	0.246319	0.553035	0.999154	0.756162	1.24215	1.32187	-4.03382	0.00530724
ENSDARG00000033832	ampd1	1.17236	0.898784	1.44594	2.27839	1.87423	2.68256	0.9586	-4.53357	0.000778184
ENSDARG00000034473	TTYH3 (1 of 2)	16.4489	15.0927	17.8051	13.4599	12.3587	14.5611	-0.289327	3.45313	0.0334903
ENSDARG00000035327	ckma	5.52857	4.63451	6.42263	2.91277	2.31658	3.50896	-0.924515	4.91322	0.000152921
ENSDARG00000035458	atp2a1l	1.32145	0.970523	1.67237	0.700503	0.509668	0.891338	-0.915655	3.33654	0.0453515
ENSDARG00000035603	dao.2	4.15917	3.39037	4.92797	2.1745	1.62777	2.72122	-0.935615	4.15635	0.00338187
ENSDARG00000035622	xbp1	120.595	110.613	130.577	164.199	147.98	180.418	0.445277	-4.78988	0.000261791
ENSDARG00000035819	sirt3	8.19951	7.04127	9.35775	13.4545	11.5766	15.3325	0.714484	-4.98779	0.000109499
ENSDARG00000035872	hsd17b12b	30.43	27.8224	33.0376	23.9564	21.8244	26.0883	-0.345083	3.87224	0.00923985
ENSDARG00000035890	fuca1	8.50393	7.39718	9.61068	12.9013	11.4185	14.3841	0.601317	-4.80097	0.000253295
ENSDARG00000035985	FAM210A (1 of 2)	16.0656	14.5943	17.537	20.3361	18.3137	22.3584	0.340064	-3.48706	0.0307609
ENSDARG00000036222	npy	87.0448	79.2237	94.8659	121.357	111.037	131.678	0.479433	-5.37237	1.80207e-05
ENSDARG00000036587	cbr1	8.40046	7.5735	9.22743	11.2053	10.1871	12.2235	0.41564	-4.301	0.0019399
ENSDARG00000036773	s100s	1.73952	1.05394	2.4251	4.30822	3.40456	5.21188	1.3084	-4.06269	0.00485895
ENSDARG00000036830	-	47.226	43.0636	51.3884	31.6439	27.7783	35.5096	-0.577653	5.31606	2.26236e-05
ENSDARG00000037121	mat2ab	8.65264	7.26043	10.0448	15.2569	13.1939	17.3198	0.818248	-5.39717	1.62293e-05
ENSDARG00000037182	SURF2	10.0588	8.32561	11.7919	14.8387	12.5809	17.0966	0.560913	-3.38272	0.0404019
ENSDARG00000037455	UGT8	12.5166	11.4615	13.5717	9.54294	8.70989	10.376	-0.391336	4.47048	0.00100308
ENSDARG00000037943	zgc:112484	0.677553	0.436628	0.918477	1.557	1.0031	2.11091	1.20037	-3.30835	0.0491942
ENSDARG00000037997	tubb5	36.0753	33.0272	39.1234	28.8197	26.2963	31.3431	-0.323956	3.69092	0.0164952
ENSDARG00000038025	cbx7a	94.9671	86.9986	102.936	121.171	110.653	131.689	0.351547	-4.03679	0.00527898
ENSDARG00000038694	zgc:101744	11.94	10.2015	13.6785	7.10333	5.88702	8.31963	-0.749237	4.62104	0.000557968
ENSDARG00000039051	hhatla	6.67211	5.76806	7.57616	4.18177	3.52563	4.83791	-0.674029	4.50722	0.000870409
ENSDARG00000039243	zgc:152791	4.76479	3.45917	6.07041	13.1402	10.8446	15.4359	1.4635	-6.24322	1.72551e-07
ENSDARG00000039522	zgc:112335	53.0388	48.546	57.5316	38.0268	34.5983	41.4554	-0.480032	5.37915	1.75458e-05
ENSDARG00000039650	itm2cb	96.8855	88.8379	104.933	72.4328	65.2413	79.6243	-0.419637	4.49399	0.00091493
ENSDARG00000039752	si:ch73-308m11.1	0	0	0	1.60353	1.30223	1.90483	1.79769e+308	1.79769e+308	8.62242e-24
ENSDARG00000039959	gdnfa	3.02395	2.52726	3.52064	1.78503	1.43741	2.13265	-0.760488	4.13826	0.00362443
ENSDARG00000040072	scpep1	9.30553	8.08004	10.531	12.6984	11.1722	14.2246	0.448484	-3.48713	0.0307609
ENSDARG00000040133	ccrl1b	9.43975	8.50214	10.3774	6.86507	6.12667	7.60347	-0.459475	4.35071	0.00159069
ENSDARG00000040435	SLC6A11	233.6	213.652	253.549	163.07	149.663	176.478	-0.51855	6.06421	4.49053e-07
ENSDARG00000040469	enpp6	15.9374	14.2282	17.6467	11.6015	10.2257	12.9773	-0.458106	3.97185	0.00667342
ENSDARG00000040503	CABZ01070258.1	4.747	4.07512	5.41888	3.25105	2.7337	3.7684	-0.54611	3.55481	0.0256194
ENSDARG00000040565	ckmb	9.18799	7.85316	10.5228	5.08449	4.07137	6.09762	-0.853645	4.79895	0.000253945
ENSDARG00000040890	fdps	25.338	22.3419	28.3341	15.39	13.6509	17.1291	-0.719312	6.0968	3.78476e-07
ENSDARG00000041433	si:dkey-7c18.24	8.44638	6.98686	9.90589	3.71758	2.894	4.54117	-1.18397	5.84186	1.5087e-06
ENSDARG00000041703	rrbp1	2.10376	1.77835	2.42917	4.06671	3.55175	4.58167	0.950896	-6.59435	1.98096e-08
ENSDARG00000042285	ATP8B3	0.638778	0.470636	0.80692	2.30333	1.8145	2.79215	1.85033	-7.58632	2.26169e-11
ENSDARG00000042357	cldnk	51.7279	47.3548	56.1009	33.1703	30.1294	36.2112	-0.641051	7.12631	5.9447e-10
ENSDARG00000042641	cyp51	15.2601	13.7628	16.7574	7.891	6.94686	8.83514	-0.951485	8.52446	0
ENSDARG00000042722	blnk	668.045	0	2176.64	0.352799	0.237711	0.467888	-10.8869	6.61464	1.76749e-08
ENSDARG00000042845	oxtl	337.904	310.255	365.554	419.512	385.23	453.793	0.312097	-3.74133	0.0141501
ENSDARG00000043237	nfil3-2	6.69321	5.72476	7.66166	9.26899	8.05334	10.4846	0.469714	-3.33441	0.0454798
ENSDARG00000043457	gapdh	18.2308	14.9548	21.5069	5.72817	4.46247	6.99387	-1.67023	8.12984	3.94777e-13
ENSDARG00000043540	BX510935.1	4.8103	3.93893	5.68166	9.73095	8.32296	11.139	1.01645	-6.07792	4.1895e-07
ENSDARG00000043697	nefm	18.3278	16.6669	19.9886	14.1403	12.7479	15.5327	-0.374215	3.87663	0.00918914
ENSDARG00000044075	nkx6.2	11.0604	9.83232	12.2884	7.75622	6.80017	8.71228	-0.511974	4.27823	0.00212561
ENSDARG00000044220	kars	48.4309	43.9655	52.8963	65.2603	59.656	70.8645	0.430277	-4.73407	0.000337763
ENSDARG00000044341	CHST7	41.0515	37.1624	44.9407	30.5976	27.4408	33.7544	-0.424016	4.19655	0.00292017
ENSDARG00000044355	CT030712.1	0.487831	0.237305	0.738357	1.36884	0.954556	1.78312	1.4885	-3.46167	0.0330065
ENSDARG00000044569	cldn19	28.9213	26.0514	31.7911	22.4	20.0083	24.7916	-0.368635	3.50597	0.0294135
ENSDARG00000044642	sc5dl	14.0594	12.2024	15.9165	7.28188	5.94931	8.61445	-0.949155	5.83022	1.59594e-06
ENSDARG00000044804	prodha	49.5484	44.9686	54.1283	66.9034	61.0645	72.7422	0.43324	-4.72455	0.000351464
ENSDARG00000044975	-	43.9119	40.0701	47.7537	56.1884	51.4361	60.9407	0.355658	-4.05176	0.0050443
ENSDARG00000044990	zgc:65811	32.4549	26.9299	37.9799	84.9339	74.2424	95.6253	1.3879	-9.08765	0
ENSDARG00000045414	elovl2	10.2155	9.25849	11.1726	5.70827	5.08393	6.3326	-0.839641	8.08254	5.26369e-13
ENSDARG00000045453	F13A1 (2 of 3)	0.364971	0.244113	0.48583	0.0290151	0	0.0627021	-3.65291	4.19443	0.0029328
ENSDARG00000045528	fgd6	9.81166	8.87934	10.744	7.44555	6.68167	8.20943	-0.398118	3.94675	0.00731654
ENSDARG00000045638	slc13a1	3.54593	3.00611	4.08574	1.82741	1.4859	2.16892	-0.956364	5.50035	9.40343e-06
ENSDARG00000045661	irf7	4.21236	3.35901	5.06572	11.7536	10.3793	13.1279	1.48041	-8.77394	0
ENSDARG00000045798	ptn	97.4314	88.9628	105.9	76.9197	70.451	83.3884	-0.341034	3.90907	0.00826638
ENSDARG00000045799	acanb	9.92971	8.69936	11.1601	7.63321	6.86847	8.39794	-0.379462	3.30138	0.0499436
ENSDARG00000045980	zgc:153129	265.874	210.304	321.443	490.598	407.905	573.291	0.883801	-4.5631	0.000702866
ENSDARG00000045999	saa	6.63079	4.84815	8.41343	2.81693	1.63898	3.99488	-1.23506	3.44406	0.034439
ENSDARG00000051730	SLC7A10 (2 of 2)	19.822	17.6458	21.9983	12.7387	11.1293	14.3482	-0.637882	5.28307	2.68349e-05
ENSDARG00000051853	galns	3.53094	2.93435	4.12753	6.01256	4.94597	7.07916	0.767928	-4.3455	0.00161125
ENSDARG00000052329	CD200 (3 of 3)	7.88975	6.59118	9.18832	4.08628	3.23038	4.94219	-0.94919	4.93963	0.000136881
ENSDARG00000052336	ociad2	2.34861	1.52083	3.17639	15.8516	13.3978	18.3054	2.75475	-9.92048	0
ENSDARG00000052738	hmgcs1	9.88729	8.42619	11.3484	4.93392	4.1567	5.71115	-1.00284	6.43649	5.21704e-08
ENSDARG00000052816	shmt1	3.16939	2.61259	3.72619	5.89203	4.87173	6.91233	0.894557	-5.02727	9.1502e-05
ENSDARG00000052957	plcd3a	5.4661	4.94872	5.98348	3.9771	3.56878	4.38542	-0.458794	4.55472	0.000726708
ENSDARG00000053087	MTHFR	5.15856	4.48923	5.82789	7.15062	6.20729	8.09394	0.471099	-3.52946	0.0273357
ENSDARG00000053254	mylpfa	4.21531	3.4603	4.97033	1.7765	1.30332	2.24968	-1.2466	5.38406	1.7263e-05
ENSDARG00000053262	atp1b4	257.373	227.671	287.075	196.605	176.067	217.143	-0.388561	3.4604	0.0330671
ENSDARG00000053467	gtpbp1	26.1257	23.4459	28.8055	44.3374	40.751	47.9238	0.763054	-8.09775	5.26369e-13
ENSDARG00000053500	cbsa	0.923095	0.699851	1.14634	2.06991	1.40095	2.73887	1.16502	-4.00109	0.00605935
ENSDARG00000054030	hoxb5b	8.35127	7.2164	9.48614	5.65842	4.78886	6.52798	-0.561596	3.79515	0.0119701
ENSDARG00000054300	dhrs1	39.822	36.1319	43.5121	51.1888	46.6872	55.6903	0.362261	-3.9311	0.00767672
ENSDARG00000055100	cxcl12b	79.615	72.7529	86.4772	61.2803	56.1626	66.3979	-0.377619	4.36194	0.00153654
ENSDARG00000055518	pygma	0.341714	0.202643	0.480785	0.0287065	0	0.0694146	-3.57334	3.35771	0.0429928
ENSDARG00000055530	sertad2b	4.13925	3.68502	4.59349	3.12951	2.75948	3.49955	-0.403432	3.46693	0.0325028
ENSDARG00000055752	npas4	23.2723	21.3657	25.179	16.4016	15.0184	17.7848	-0.504777	5.95166	8.20723e-07
ENSDARG00000055876	msmo1	22.9448	20.3708	25.5188	12.7754	11.1205	14.4304	-0.844794	6.83415	4.39979e-09
ENSDARG00000056160	hspd1	32.3956	29.5342	35.2569	40.0768	36.441	43.7125	0.30697	-3.36099	0.0425944
ENSDARG00000056367	mpv17l2	2.75751	2.2184	3.29663	4.90087	4.1094	5.69233	0.829669	-4.53568	0.000775345
ENSDARG00000056729	her4.5	10.9105	9.61275	12.2083	7.89509	6.86658	8.9236	-0.466691	3.66751	0.0178344
ENSDARG00000056934	hepacam	39.6661	36.3576	42.9747	28.4745	25.991	30.958	-0.478237	5.49359	9.6582e-06
ENSDARG00000057121	C7 (2 of 2)	10.4321	9.27687	11.5874	6.45599	5.62542	7.28655	-0.692324	5.65406	4.07703e-06
ENSDARG00000057173	zgc:123282	0.176161	0.0650929	0.287229	0.991909	0.73071	1.25311	2.49332	-5.05869	7.9702e-05
ENSDARG00000057648	dnttip2	3.42381	2.95395	3.89368	5.00789	4.21392	5.80186	0.5486	-3.6269	0.020264
ENSDARG00000057671	epas1b	24.2752	22.2211	26.3294	19.7767	18.043	21.5103	-0.295686	3.36431	0.0421949
ENSDARG00000057770	plp1a	5.96975	5.37008	6.56942	4.27218	3.8068	4.73757	-0.482698	4.5159	0.000840729
ENSDARG00000058159	ipo8	4.49071	3.93345	5.04798	6.08119	5.38768	6.7747	0.437409	-3.59791	0.0222202
ENSDARG00000058390	acot9.2	0.153581	0.0396305	0.267531	0.670826	0.433282	0.90837	2.12694	-3.58651	0.0229165
ENSDARG00000058556	MUC5AC (2 of 3)	0.360699	0.270804	0.450594	0.100118	0.0527931	0.147443	-1.84909	4.79704	0.000254483
ENSDARG00000058794	si:dkey-19a16.2	10.1804	8.92326	11.4376	7.37277	6.37396	8.37158	-0.465521	3.52053	0.0280143
ENSDARG00000058964	C16H1orf38	116.568	0	257.871	0.335362	0.14832	0.522405	-8.44123	8.76983	0
ENSDARG00000059294	MARCO	2.22418	1.62623	2.82213	4.9167	3.99786	5.83554	1.14442	-4.84552	0.000205668
ENSDARG00000059544	PAPPA (1 of 2)	0.574079	0.438241	0.709917	0.279361	0.18328	0.375443	-1.03912	3.45062	0.0337081
ENSDARG00000059836	ddit3	22.0487	19.639	24.4583	28.3233	25.4164	31.2301	0.361295	-3.34079	0.0448957
ENSDARG00000060165	dnah7	1.0918	0.162731	2.02086	0.246403	0.191767	0.301039	-2.14761	3.38565	0.0404019
ENSDARG00000060317	ACSL6	40.1014	35.4929	44.7098	30.1282	26.3245	33.9319	-0.412538	3.34989	0.044113
ENSDARG00000060319	SCN4B (2 of 2)	9.01581	7.86902	10.1626	6.23013	5.31745	7.14281	-0.533195	3.80993	0.0114063
ENSDARG00000060434	MAP1B	28.2673	25.8791	30.6555	22.1392	20.3164	23.962	-0.35253	4.14265	0.00357296
ENSDARG00000060494	eprs	19.9838	18.3489	21.6187	27.4796	25.2269	29.7323	0.459529	-5.50046	9.40343e-06
ENSDARG00000060711	SV2B (2 of 3)	47.9218	43.9572	51.8865	23.8689	21.662	26.0758	-1.00555	11.2355	0
ENSDARG00000061081	-	4.02245	3.41829	4.6266	5.94118	5.14805	6.73431	0.562676	-3.88177	0.00906724
ENSDARG00000061231	tinagl1	18.0241	15.9295	20.1188	10.8708	9.56939	12.1722	-0.729472	6.06102	4.50905e-07
ENSDARG00000061256	FAM195A	10.1884	8.71775	11.659	15.5633	13.5836	17.543	0.611224	-4.40414	0.00128016
ENSDARG00000061274	lss	2.64161	2.20212	3.0811	1.43127	1.13202	1.73053	-0.884116	4.58701	0.000649893
ENSDARG00000062030	GPR17	9.88133	8.24639	11.5163	6.52546	5.29965	7.75127	-0.598626	3.31515	0.0482516
ENSDARG00000062059	si:ch211-236l14.4	2.51905	2.15239	2.88572	1.53557	1.26726	1.80387	-0.71411	4.35318	0.00158157
ENSDARG00000062081	tbc1d1	1.28377	1.0441	1.52343	4.54586	1.6007	7.49102	1.82417	-3.75065	0.0137838
ENSDARG00000062245	crb1	2.03611	1.72688	2.34535	1.36395	1.15505	1.57285	-0.578028	3.71506	0.0153701
ENSDARG00000062501	hhipl1	26.9567	24.7043	29.2091	19.0832	17.4085	20.7578	-0.498344	5.7015	3.12803e-06
ENSDARG00000062915	polr3b	3.76832	3.25821	4.27842	5.24861	4.60388	5.89334	0.478015	-3.62524	0.020291
ENSDARG00000063212	prmt2	5.9707	5.05755	6.88385	1.36281	0.97906	1.74656	-2.13132	9.22055	0
ENSDARG00000063438	srebf2	18.2466	16.7121	19.7811	13.5482	12.3442	14.7522	-0.429525	4.86672	0.000186211
ENSDARG00000067781	urp2	15.5153	13.5161	17.5145	7.86153	6.60238	9.12069	-0.980808	6.6145	1.76749e-08
ENSDARG00000067990	myhz1.1	0.396125	0.299973	0.492277	0.0650076	0.0239229	0.106092	-2.60727	5.33885	2.07873e-05
ENSDARG00000068128	PPP1R15B	5.31757	3.7967	6.83844	12.5869	10.5944	14.5794	1.24308	-5.27166	2.79171e-05
ENSDARG00000068187	-	15.5104	14.0964	16.9244	19.5459	17.8433	21.2484	0.333626	-3.66807	0.0178344
ENSDARG00000068290	CT737190.2	2.51322	2.06986	2.95659	1.37144	1.06121	1.68167	-0.873845	4.22292	0.00265206
ENSDARG00000068477	csdc2b	28.1171	25.0567	31.1775	19.5185	17.1382	21.8989	-0.526602	4.46604	0.00101795
ENSDARG00000068637	CR388129.1	2.16794	1.92197	2.41392	4.53763	4.11906	4.95621	1.06561	-10.1024	0
ENSDARG00000068711	crfb4	2.06728	1.64787	2.4867	1.00138	0.71371	1.28906	-1.04574	4.12205	0.00383335
ENSDARG00000068934	cyp1b1	12.8858	11.576	14.1956	9.75415	8.66777	10.8405	-0.401696	3.69309	0.0164503
ENSDARG00000069189	si:dkey-242h9.3	0.580551	0.317654	0.843448	2.49015	1.98735	2.99294	2.10074	-5.87362	1.28122e-06
ENSDARG00000069279	elovl7a	8.11584	7.01854	9.21314	5.1877	4.36578	6.00962	-0.645646	4.29728	0.00196223
ENSDARG00000069583	CNDP1	53.8368	48.2732	59.4004	35.6075	31.4072	39.8079	-0.59641	5.27207	2.79171e-05
ENSDARG00000069734	zgc:92880	92.5233	79.3155	105.731	51.247	42.3877	60.1062	-0.852351	5.27046	2.79171e-05
ENSDARG00000069735	si:ch211-5k11.6	27.45	22.9488	31.9512	12.1499	9.4085	14.8913	-1.17586	5.8442	1.50834e-06
ENSDARG00000069780	pus7l	1.01389	0.694839	1.33293	2.87834	1.64713	4.10955	1.50534	-3.92981	0.00768537
ENSDARG00000069823	PROCA1	14.0089	12.5903	15.4275	10.7438	9.5671	11.9204	-0.382843	3.55811	0.0253804
ENSDARG00000069888	cldna	1.72779	1.36864	2.08694	0.973446	0.71043	1.23646	-0.827753	3.36614	0.0420246
ENSDARG00000070230	ALDH1L2	3.5019	2.98504	4.01876	4.93068	4.27316	5.58821	0.493647	-3.44036	0.0347177
ENSDARG00000070242	-	0.469136	0.298312	0.63996	1.01014	0.760784	1.2595	1.10648	-3.48684	0.0307609
ENSDARG00000070387	NUDT7	0.823442	0.575936	1.07095	0.29332	0.14626	0.44038	-1.48919	3.53164	0.0271953
ENSDARG00000070429	C17H14orf1	9.06663	8.19298	9.94028	5.89682	5.26355	6.5301	-0.620628	5.96301	7.76969e-07
ENSDARG00000070511	CR933820.2	167.156	152.202	182.11	134.575	123.028	146.122	-0.31278	3.49797	0.0300057
ENSDARG00000070516	si:dkeyp-52c3.2	29.5451	25.955	33.1352	14.49	12.2767	16.7034	-1.02786	7.30025	1.91565e-10
ENSDARG00000070560	nap1l4a	8.17946	7.18296	9.17596	12.1478	10.6565	13.6391	0.570615	-4.57364	0.000672921
ENSDARG00000070669	si:dkey-269d20.3	5.66946	4.6257	6.71321	11.258	9.59817	12.9177	0.989661	-5.81688	1.70551e-06
ENSDARG00000070717	slc25a18	15.1307	12.9003	17.361	9.19912	7.59508	10.8032	-0.717906	4.3588	0.00155005
ENSDARG00000070845	si:dkey-56d12.4	3.69401	2.98857	4.39946	5.85576	4.88507	6.82645	0.664668	-3.64373	0.0192383
ENSDARG00000070961	lepr	5.38985	4.85238	5.92732	7.35021	6.67423	8.02618	0.44754	-4.5736	0.000672921
ENSDARG00000071017	nt5e	4.38252	3.71894	5.0461	2.87616	2.37491	3.37741	-0.607616	3.64858	0.0189421
ENSDARG00000071213	rgl3a	0.714456	0.49097	0.937943	11.532	1.01221	22.0518	4.01266	-5.76826	2.19073e-06
ENSDARG00000071261	BX248496.1	0.851495	0.673527	1.02946	0.46765	0.336324	0.598975	-0.86457	3.42381	0.0364936
ENSDARG00000071433	smyhc2	0.404058	0	0.876413	0.0253593	5.72384e-05	0.0506613	-3.99398	3.60256	0.0219697
ENSDARG00000071437	ptprc	5.34622	4.29015	6.40228	3.62511	3.16249	4.08774	-0.560492	3.30399	0.0497229
ENSDARG00000071553	zgc:171500	2.96687	2.44923	3.4845	1.84811	1.46583	2.23038	-0.682891	3.49841	0.0300057
ENSDARG00000071626	-	427.348	384.501	470.194	312.315	283.81	340.821	-0.452407	4.62569	0.000549337
ENSDARG00000073953	si:ch211-175l6.2	1.13049	0.0578974	2.20309	0.109193	0	0.223176	-3.372	3.31386	0.0483552
ENSDARG00000073971	PLGRKT	4.06268	3.40456	4.7208	2.56769	2.08535	3.05002	-0.661963	3.69956	0.016168
ENSDARG00000074028	ZNFX1	2.88383	2.57558	3.19207	3.74885	3.37737	4.12034	0.378466	-3.59962	0.0221468
ENSDARG00000074116	CU658147.1	3.80702	3.11701	4.49704	2.02632	1.54062	2.51203	-0.9098	4.19704	0.00292017
ENSDARG00000074120	USP2 (2 of 3)	6.27337	5.2077	7.33903	4.03505	3.23609	4.83401	-0.636654	3.38302	0.0404019
ENSDARG00000074136	HERC5 (3 of 4)	0.108874	0.0358937	0.181855	0.645129	0.474995	0.815264	2.56692	-4.9401	0.000136881
ENSDARG00000074320	KCNAB3	16.8739	14.5367	19.2111	12.0346	10.2204	13.8488	-0.487612	3.30193	0.0499436
ENSDARG00000074598	CABZ01029902.1	0.0648659	0	0.139534	2.38206	1.92688	2.83725	5.19861	-6.1762	2.4578e-07
ENSDARG00000074635	abca1a	15.7144	13.652	17.7769	21.8431	18.8593	24.8269	0.475086	-3.4767	0.0316668
ENSDARG00000074644	SPOCK1	13.5926	11.7078	15.4774	8.4746	7.1037	9.84551	-0.681603	4.43487	0.00115283
ENSDARG00000074653	si:ch211-233m11.1	0.131891	0.0663387	0.197444	0.844642	0.64967	1.03961	2.67899	-6.77703	6.3836e-09
ENSDARG00000074684	AL929007.2	0.67644	0.465812	0.887069	1.33944	1.0428	1.63607	0.98559	-3.57578	0.0238016
ENSDARG00000074754	si:dkey-188i13.9	5.67396	3.42397	7.92396	13.8992	11.2235	16.575	1.29258	-4.06502	0.00483333
ENSDARG00000074762	igl2v7	0	0	0	18.9957	8.78654	29.2048	1.79769e+308	1.79769e+308	0.00871531
ENSDARG00000074780	zgc:174698	1.59909	1.06424	2.13394	0.359457	0.105962	0.612952	-2.15336	3.82466	0.0107873
ENSDARG00000074869	si:ch1073-291c23.2	266.29	115.319	417.261	58.7498	18.7486	98.7509	-2.18035	3.41148	0.0379749
ENSDARG00000074894	si:dkey-228b2.5	12.2298	10.8965	13.563	9.15925	8.02036	10.2981	-0.417098	3.49665	0.0300057
ENSDARG00000074974	CEP192	0.873428	0.703428	1.04343	3.02651	1.61992	4.43309	1.79289	-4.93282	0.000140589
ENSDARG00000075151	si:dkey-188i13.10	3.65732	2.62609	4.68856	8.77586	7.15228	10.3994	1.26275	-5.19081	4.17498e-05
ENSDARG00000075322	zgc:174178	0.433863	0.315872	0.551854	0.16493	0.0920524	0.237808	-1.39538	3.72824	0.0146925
ENSDARG00000075441	vwa2	0.772653	0.340981	1.20432	10088.2	0	30372.9	13.6725	-9.08232	0
ENSDARG00000075625	lrig1	6.36102	5.77204	6.95001	4.7634	4.29076	5.23604	-0.417267	4.26227	0.0022486
ENSDARG00000075626	zgc:172090	0.10929	0.0366562	0.181924	0.474914	0.324323	0.625505	2.11951	-3.99021	0.00623186
ENSDARG00000075668	si:dkeyp-118h9.7	0.814527	0.641016	0.988038	2.31594	2.08885	2.54303	1.50756	-8.91207	0
ENSDARG00000075710	rnf213a	1.57982	1.34612	1.81351	2.44428	2.12802	2.76053	0.62965	-4.44154	0.00113428
ENSDARG00000075779	PPP1R12B	7.8134	7.09497	8.53182	6.00142	5.41737	6.58547	-0.380647	3.94135	0.0074191
ENSDARG00000075785	HERC5 (1 of 4)	0.997643	0.805204	1.19008	1.68758	1.41266	1.9625	0.758361	-4.16393	0.00330399
ENSDARG00000075820	si:ch73-289h5.1	0.215962	0.114693	0.317231	0.846752	0.603868	1.08964	1.97116	-4.97113	0.000118343
ENSDARG00000075926	IGFN1 (1 of 3)	0.25155	0.158417	0.344683	1.09993	0.898939	1.30091	2.12849	-7.14676	5.41544e-10
ENSDARG00000075963	mhc1uba	13.3823	11.9178	14.8469	8.59715	7.52345	9.67084	-0.638401	5.3296	2.16494e-05
ENSDARG00000076264	zgc:195170	5.14279	3.96662	6.31897	2.36931	1.56615	3.17247	-1.11808	3.79045	0.0121524
ENSDARG00000076494	CR931813.1	0.162139	0.000503542	0.323775	3.63949	2.88667	4.39231	4.48843	-6.1115	3.56902e-07
ENSDARG00000076602	PRSS16	4.5834	3.83315	5.33365	7.17061	6.14499	8.19622	0.645677	-4.11777	0.00388666
ENSDARG00000076844	-	0.276955	0	0.59827	23.7265	0	71.1072	6.4207	-3.85407	0.00975796
ENSDARG00000077303	zgc:174863	14.4903	12.9845	15.996	19.2036	17.3618	21.0455	0.406297	-3.98303	0.0063951
ENSDARG00000077310	gpr144	7.67126	6.84796	8.49455	5.15512	4.61959	5.69064	-0.573458	5.32245	2.20635e-05
ENSDARG00000077389	BX119910.8	6.21509	5.42902	7.00116	3.20647	2.71051	3.70244	-0.954787	6.62456	1.72811e-08
ENSDARG00000077473	mych	6.27912	5.40385	7.15439	11.3948	10.0645	12.7251	0.85974	-6.55497	2.47362e-08
ENSDARG00000077643	lypd6b	2.89532	1.98091	3.80973	1.1639	0.730475	1.59732	-1.31476	3.73278	0.014534
ENSDARG00000077749	USP54 (2 of 2)	26.3162	24.1356	28.4968	21.5378	19.7049	23.3707	-0.289081	3.37397	0.0411655
ENSDARG00000077785	ATF5 (1 of 2)	100.95	92.6966	109.203	166.17	152.335	180.005	0.719023	-8.54229	0
ENSDARG00000077799	EGR4 (1 of 2)	25.4368	22.9347	27.9389	18.5038	16.475	20.5325	-0.459099	4.32079	0.00179295
ENSDARG00000078026	zcchc24	8.29658	7.5666	9.02656	6.67455	6.06546	7.28365	-0.313845	3.43221	0.0356788
ENSDARG00000078095	si:ch73-387e10.3	11.0898	9.30014	12.8795	36.6003	18.8889	54.3116	1.72262	-4.68143	0.00043105
ENSDARG00000078190	PCDHAC1 (9 of 43)	1.50441	1.1968	1.81203	0.848421	0.618334	1.07851	-0.82635	3.37285	0.0412255
ENSDARG00000078404	CDH26	1.3935	1.14454	1.64246	0.900308	0.746939	1.05368	-0.63022	3.53915	0.026724
ENSDARG00000078423	zgc:194285	7.01773	5.23916	8.7963	12.0621	9.73849	14.3857	0.781404	-3.40282	0.0390231
ENSDARG00000078847	si:dkey-238o13.4	57.1257	52.0594	62.1921	45.8127	41.5292	50.0963	-0.318391	3.42498	0.0364385
ENSDARG00000078859	G0S2	8.32692	6.78021	9.87362	15.0735	12.7333	17.4138	0.856162	-4.90274	0.00015753
ENSDARG00000078872	TRAK2	13.6363	12.5225	14.7501	17.0048	15.6039	18.4057	0.318494	-3.806	0.0115446
ENSDARG00000079249	OGDHL	19.0233	17.3899	20.6568	15.0054	13.6665	16.3442	-0.34229	3.83195	0.010554
ENSDARG00000079332	AL928650.3	6.98789	5.55657	8.41921	2.95391	2.02344	3.88438	-1.24223	4.58328	0.000655439
ENSDARG00000079347	zgc:194659	35.0642	30.5888	39.5396	49.5253	43.7585	55.2921	0.498168	-3.99729	0.00612992
ENSDARG00000079352	sap130b	398.906	0	912.196	2.47265	2.07077	2.87454	-7.33385	7.83896	3.26712e-12
ENSDARG00000079443	VIP (2 of 2)	2.94295	1.85336	4.03254	7.37982	5.63563	9.12401	1.32632	-4.186	0.0030287
ENSDARG00000079463	MAN2B2	5.25006	4.59008	5.91004	7.6366	6.77636	8.49683	0.540596	-4.43985	0.00113648
ENSDARG00000079589	si:dkeyp-73d8.6	10.8172	9.07318	12.5612	4.77537	3.67439	5.87635	-1.17964	5.81277	1.72497e-06
ENSDARG00000079946	SQLE (2 of 2)	5.0416	4.29265	5.79054	1.06318	0.764615	1.36174	-2.2455	9.79855	0
ENSDARG00000086099	scarb2	9.55277	8.5569	10.5486	7.31856	6.4958	8.14132	-0.38436	3.47537	0.0317322
ENSDARG00000086215	GPR156	1.01665	0.754295	1.279	0.598536	0.485779	0.711293	-0.764309	3.31626	0.0481788
ENSDARG00000086257	FP102463.1	46.5289	42.4988	50.559	34.0307	30.8759	37.1855	-0.451291	4.93116	0.000140647
ENSDARG00000086371	scarb2	9.49721	8.50546	10.489	7.31856	6.4958	8.14132	-0.375945	3.39662	0.039481
ENSDARG00000086374	isg15	45.3393	37.5589	53.1196	194.056	172.764	215.347	2.09764	-14.2769	0
ENSDARG00000086446	sult2st1	9.38781	7.70075	11.0749	5.40448	4.16115	6.6478	-0.796633	3.78307	0.0123781
ENSDARG00000086510	si:ch211-207e19.14	0.131779	0.00967007	0.253887	1.362	0.961319	1.76268	3.36954	-4.80475	0.00025043
ENSDARG00000086826	sult6b1	12.4821	10.7567	14.2075	7.83259	6.57187	9.09331	-0.672298	4.39276	0.00134145
ENSDARG00000087055	BX842614.2	0.527351	0.378657	0.676045	0.224613	0.128576	0.32065	-1.23132	3.33283	0.045624
ENSDARG00000087110	AKNA (3 of 3)	2.3273	1.54402	3.11058	1.11072	0.908859	1.31259	-1.06716	3.86772	0.00933797
ENSDARG00000087241	ucn3l	45.1575	37.7787	52.5363	27.2993	22.0555	32.5432	-0.7261	3.99145	0.00622704
ENSDARG00000087303	cebpd	3.27465	2.77684	3.77246	4.61956	3.99314	5.24599	0.496416	-3.37821	0.0408551
ENSDARG00000087610	CR354426.1	2.528	2.07088	2.98511	5.59895	4.82295	6.37495	1.14716	-6.98029	1.65382e-09
ENSDARG00000087714	si:ch211-226o13.1	9.81962	1.32355	18.3157	1.49003	1.23714	1.74291	-2.72033	4.27715	0.00212561
ENSDARG00000087845	CU861653.2	0.141623	0.0309723	0.252273	0.739369	0.421679	1.05706	2.38424	-3.70686	0.0158198
ENSDARG00000087999	si:dkey-286j17.3	0.048338	0	0.159028	3.46294	0.795158	6.13073	6.1627	-3.53609	0.0268234
ENSDARG00000088140	hsd17b7	8.28665	6.66509	9.90821	3.80634	3.17213	4.44055	-1.12238	6.05408	4.63537e-07
ENSDARG00000088172	CABZ01056518.1	0.360375	0.088803	0.631946	4.10237	3.18255	5.02219	3.50889	-6.18693	2.37971e-07
ENSDARG00000088251	BX572630.2	3.06468	2.11041	4.01896	20.9751	17.9886	23.9616	2.77487	-11.2352	0
ENSDARG00000088277	SUSD5	14.0498	12.6303	15.4693	8.76058	7.73666	9.78451	-0.681453	6.11478	3.55669e-07
ENSDARG00000088444	CU929133.2	27.3051	24.0164	30.5938	19.576	16.9607	22.1913	-0.480085	3.70007	0.016168
ENSDARG00000088805	nes	6.51213	5.8804	7.14387	12.993	11.894	14.0921	0.996536	-10.7335	0
ENSDARG00000088862	STXBP6	16.8357	13.8665	19.8049	8.91897	6.83969	10.9983	-0.916575	4.34667	0.00161125
ENSDARG00000088967	WNK4 (2 of 4)	8.8775	8.04021	9.7148	11.4463	10.43	12.4625	0.36665	-3.924	0.00780712
ENSDARG00000089019	BX470131.2	11.6089	9.54788	13.6699	7.17097	5.62916	8.71279	-0.694993	3.45533	0.0334903
ENSDARG00000089111	BX927253.1	1.44221	1.20858	1.67583	0.878377	0.712942	1.04381	-0.715364	3.99199	0.00622704
ENSDARG00000089153	IL17RA (1 of 5)	2.9751	2.33546	3.61473	4.74509	3.9015	5.58869	0.673501	-3.34673	0.0442891
ENSDARG00000089227	C25HXorf38 (2 of 2)	1.07563	0.85973	1.29152	2.07013	1.74783	2.39242	0.944542	-5.1548	4.96979e-05
ENSDARG00000089296	si:dkey-240n22.6	1.54327	1.28296	1.80359	0.8979	0.711558	1.08424	-0.781368	4.05038	0.00505063
ENSDARG00000089413	MBP	286.902	259.19	314.613	216.919	194.21	239.627	-0.403403	3.9262	0.00776855
ENSDARG00000089463	DHX58	1.03929	0.759883	1.31869	2.84734	2.35394	3.34075	1.45402	-6.30201	1.20548e-07
ENSDARG00000089697	-	0.770215	0.575188	0.965242	1.90583	1.57956	2.2321	1.30709	-5.92832	9.32816e-07
ENSDARG00000089769	hapln1a	1.03259	0.701338	1.36385	3.26698	1.98141	4.55256	1.66169	-4.5373	0.000774311
ENSDARG00000089885	slc16a12b	4.96034	4.23808	5.6826	3.10363	2.57984	3.62742	-0.676483	4.20732	0.00281294
ENSDARG00000090030	CABZ01075273.1	0.917754	0.714117	1.12139	1.65381	1.36428	1.94334	0.849616	-4.16727	0.00327207
ENSDARG00000090043	CABZ01054392.1	2.90622	2.43638	3.37607	1.71095	1.3812	2.04071	-0.764344	4.21216	0.00276746
ENSDARG00000090063	fa2h	16.2235	14.8536	17.5933	9.79976	8.8966	10.7029	-0.727266	8.06612	5.26369e-13
ENSDARG00000090108	DBNDD1	10.6103	9.69389	11.5267	7.91013	7.18812	8.63215	-0.423694	4.67408	0.000443647
ENSDARG00000090186	RPS27L	43.5144	35.3477	51.6811	69.5016	58.2012	80.8019	0.675552	-3.77151	0.0128696
ENSDARG00000090337	pprc1	0.779019	0.613447	0.94459	1.31138	1.08272	1.54004	0.751356	-3.78883	0.0121856
ENSDARG00000090540	sv2b	17.7143	16.1796	19.2489	37.9648	34.8523	41.0773	1.09975	-12.782	0
ENSDARG00000090815	KCNJ10 (2 of 2)	21.4218	18.9142	23.9293	14.3085	12.3957	16.2214	-0.582202	4.5422	0.000761366
ENSDARG00000090938	MAP4 (1 of 2)	13.2486	12.0668	14.4303	10.6333	9.62958	11.6371	-0.317242	3.38626	0.0404019
ENSDARG00000090997	VEGFB (2 of 2)	11.7286	9.63221	13.825	7.27575	5.67415	8.87734	-0.688865	3.36781	0.0418785
ENSDARG00000091111	TIFA	27.9132	23.4806	32.3459	47.6167	41.2143	54.0191	0.770518	-5.13349	5.51627e-05
ENSDARG00000091234	CU019646.2	6.94463	5.76935	8.11992	23.4813	20.7492	26.2135	1.75754	-11.8635	0
ENSDARG00000091251	CABZ01021454.3	3.25044	2.54838	3.9525	1.76234	1.24171	2.28297	-0.883141	3.34547	0.0442891
ENSDARG00000091444	-	74.8568	68.5726	81.1409	58.1672	53.0744	63.2601	-0.363926	4.15922	0.00335618
ENSDARG00000091503	FADS6	14.729	13.4907	15.9674	10.8769	9.92284	11.831	-0.43739	4.99041	0.000108935
ENSDARG00000091620	CABZ01074309.1	7.35981	6.4179	8.30172	10.1696	8.98004	11.3591	0.466519	-3.73013	0.0146348
ENSDARG00000091751	CR855312.2	5.57861	4.52792	6.6293	2.11396	1.47205	2.75587	-1.39996	5.43143	1.35538e-05
ENSDARG00000091836	casp7	1.3154	1.05047	1.58032	2.05733	1.70512	2.40954	0.645276	-3.38417	0.0404019
ENSDARG00000092170	apoc1l	294.167	263.097	325.236	386.641	348.883	424.399	0.394362	-3.80055	0.0117568
ENSDARG00000092191	si:dkey-238c7.13	29.1924	25.0228	33.3621	137.843	121.65	154.036	2.23936	-16.7864	0
ENSDARG00000092277	si:ch73-239k17.1	35.3336	0	93.9829	0.801982	0	2.03401	-5.46133	3.34752	0.0442891
ENSDARG00000092467	si:ch73-46j18.5	142.529	130.744	154.314	92.6418	84.5325	100.751	-0.621521	7.15558	5.22777e-10
ENSDARG00000092620	CR382372.1	3.96931	3.10813	4.83048	1.6078	0.867037	2.34856	-1.3038	3.54918	0.026008
ENSDARG00000092759	si:dkey-61p9.9	0.433978	0.191002	0.676954	1.25659	0.905411	1.60777	1.53382	-3.39802	0.039459
ENSDARG00000092833	si:dkeyp-1h4.8	0.172847	0.0425927	0.303101	2.81845	2.29174	3.34517	4.02734	-7.1909	4.16167e-10
ENSDARG00000092960	notch2	1.47751	1.26919	1.68583	0.955156	0.793171	1.11714	-0.629361	3.95603	0.00709969
ENSDARG00000092985	si:ch1073-309n14.1	44.8395	38.5001	51.1789	30.7805	25.8665	35.6944	-0.542755	3.52835	0.0273664
ENSDARG00000093024	si:ch211-213a13.10	5.24338	4.36113	6.12563	3.14574	2.5162	3.77528	-0.737098	3.90819	0.00826638
ENSDARG00000093068	C3 (8 of 9)	1.98457	1.69672	2.27242	3.06146	2.67377	3.44916	0.625396	-4.50269	0.000883657
ENSDARG00000093177	si:ch211-15j1.1	1.50469	1.21015	1.79923	0.897085	0.687992	1.10618	-0.746152	3.39841	0.039459
ENSDARG00000093201	si:dkey-112e17.1	6.72006	5.49625	7.94388	10.2151	8.57901	11.8512	0.604161	-3.45343	0.0334903
ENSDARG00000093402	BX664625.4	1.67148	1.35804	1.98493	0.97367	0.737347	1.20999	-0.779626	3.52374	0.0277618
ENSDARG00000093561	si:ch211-195o19.4	5.19275	3.22638	7.15912	12.2115	9.14172	15.2813	1.23367	-3.76271	0.0132327
ENSDARG00000093572	lamc3	5.66054	5.06905	6.25204	4.35732	3.86247	4.85217	-0.3775	3.39102	0.0400432
ENSDARG00000093659	entpd5b	2.68543	2.21285	3.15801	1.67841	1.31753	2.03928	-0.678063	3.38317	0.0404019
ENSDARG00000093805	si:dkey-21k24.6	1.50727	0.835294	2.17925	0	0	0	-1.79769e+308	-1.79769e+308	0.000539769
ENSDARG00000093987	si:ch211-165f21.7	0	0	0	2.79053	1.4807	4.10035	1.79769e+308	1.79769e+308	0.00123394
ENSDARG00000094045	si:dkeyp-73d8.8	101.334	91.8593	110.809	58.5653	52.1803	64.9503	-0.791004	7.63482	1.61069e-11
ENSDARG00000094054	BX324142.2	1.26838	0.904601	1.63216	0.409666	0.203738	0.615593	-1.63047	3.90559	0.00832122
ENSDARG00000094057	cyp2j20	0.490367	0.251632	0.729103	1.66897	1.25545	2.08248	1.76702	-4.48424	0.000951921
ENSDARG00000094118	si:dkey-21o22.2	6.77838	5.28077	8.27599	15.5942	13.0876	18.1008	1.202	-6.09874	3.78476e-07
ENSDARG00000094147	si:rp71-7l19.6	2.02661	1.38962	2.6636	0.96126	0.705904	1.21662	-1.07607	3.62485	0.020291
ENSDARG00000094197	si:ch211-196c10.11	0.924675	0.734479	1.11487	0.487252	0.354402	0.620101	-0.924279	3.75165	0.0137795
ENSDARG00000094219	-	3.38063	2.37869	4.38256	1.23048	0.629923	1.83103	-1.45807	3.53993	0.026724
ENSDARG00000094670	si:dkey-270e21.7	1.42305	0.968395	1.87771	2.76648	2.1125	3.42046	0.959064	-3.34526	0.0442891
ENSDARG00000094719	si:dkeyp-1h4.9	20.1543	17.6436	22.665	62.7645	57.2471	68.2818	1.63886	-14.9012	0
ENSDARG00000094857	dio2	50.8713	46.6906	55.0521	34.4649	31.5238	37.4061	-0.561723	6.57278	2.24178e-08
ENSDARG00000094860	-	10.0221	8.94409	11.1002	6.51015	5.7208	7.29951	-0.622427	5.32349	2.20635e-05
ENSDARG00000094994	si:dkey-106c17.2	1688.54	0	6123.49	0.515324	0.221098	0.809549	-11.678	6.02312	5.53039e-07
ENSDARG00000095355	-	57.9424	0	220.711	0.16003	0	0.387583	-8.50014	3.74261	0.0141293
ENSDARG00000095456	si:ch211-287c22.4	1.42012	0.690205	2.15003	8.57486	6.89245	10.2573	2.5941	-6.53669	2.73859e-08
ENSDARG00000095556	si:dkey-238c7.12	1015.4	927.983	1102.81	1257.47	1144.83	1370.1	0.308474	-3.44217	0.0345835
ENSDARG00000096091	si:dkey-29j8.3	5.2138	4.4357	5.9919	8.48637	7.42819	9.54455	0.702812	-5.00993	9.92893e-05
ENSDARG00000096311	si:dkey-211g8.8	0.0606535	0	0.130473	0.547885	0.340239	0.755532	3.17521	-3.63213	0.0199905
ENSDARG00000096355	ighm	7.73225	6.48611	8.97839	14.9483	13.0458	16.8508	0.95102	-6.42001	5.70047e-08
ENSDARG00000096406	ighv2-1	1.28918	0	3.10669	16.1972	9.82681	22.5676	3.65122	-3.45824	0.0332383
